# Supplementary material for: Rab7-dependent regulation of goblet cell protein CLCA1 modulates gastrointestinal homeostasis
Source: eLife. 2024 Apr 9;12:RP89776. doi: 10.7554/eLife.89776 (PMC11003743; doi:10.7554/eLife.89776)
Supplement: Figure 1—figure supplement 1—source data 1. [file elife-89776-fig1-figsupp1-data1.zip]

Archive with 12 entries (12 files):
- Figure 1- figure supplement 1-source data 1.1.tif
- Figure 1- figure supplement 1-source data 1.2.tif
- Figure 1- figure supplement 1-source data 1.3.tif
- Figure 1- figure supplement 1-source data 1.4.tif
- Figure 1- figure supplement 1-source data 1.pdf
- Figure 1- figure supplement 1-source data 2.1.tif
- Figure 1- figure supplement 1-source data 2.2.tif
- Figure 1- figure supplement 1-source data 2.pdf
- Figure 1- figure supplement 1-source data 3.1.tif
- Figure 1- figure supplement 1-source data 3.2.tif
- Figure 1- figure supplement 1-source data 3.pdf
- Figure 1-figure supplement 1- source data legends.docx
